# Supplementary material for: Patterns and Predictors of HIV Comorbidity among Adolescents and Young Adults in South Africa
Source: Int J Environ Res Public Health. 2024 Apr 9;21(4):457. doi: 10.3390/ijerph21040457 (PMC11050542; doi:10.3390/ijerph21040457)
Supplement: Supplementary file 1 [file ijerph-21-00457-s001.zip]

Archive with 1 entries (1 files):
- ijerph-2880180-supplementary.pdf
